# Supplementary material for: Comparative Research of Antioxidant, Antimicrobial, Antiprotozoal and Cytotoxic Activities of Edible Suillus sp. Fruiting Body Extracts
Source: Foods. 2025 Mar 25;14(7):1130. doi: 10.3390/foods14071130 (PMC11988316; doi:10.3390/foods14071130)
Supplement: Supplementary file 1 [file foods-14-01130-s001.zip]

Archive with 1 entries (1 files):
- foods-3501922-supplementary.pdf
